# Supplementary material for: Defining the Skeletal Myogenic Lineage in Human Pluripotent Stem Cell-Derived Teratomas
Source: Cells. 2022 May 9;11(9):1589. doi: 10.3390/cells11091589 (PMC9102156; doi:10.3390/cells11091589)
Supplement: Supplementary file 1 [file cells-11-01589-s001.zip]

Archive with 1 entries (1 files):
- cells-1702633-supplementary.pdf
